# Supplementary material for: Adoptive cellular immunotherapy for refractory childhood cancers: a single center experience
Source: Oncotarget. 2019 Oct 22;10(58):6138–51. doi: 10.18632/oncotarget.27242 (PMC6817438; doi:10.18632/oncotarget.27242)
Supplement: Supplementary file 2 [file oncotarget-10-6138-s002.xlsx]

## Sheet: Sheet1
Supplementary Table 1. Patients outcome, n = 18
No.	Gender	Age at dx. (years)	Disease	Status at HSCT	Chemo conditioning	Sero-therapy	Donor	Status at first ACI	Days post HSCT	ACI	Effector cells x106/kg	Viral infection/ reactivation	GVHD Grade	Best response	Last FU m, months y, years	Outcome
1	Male	19.9	RMS IV, BM+	Rlps	FLU (150), THIO (10), MEL (140)	OKT3	MMFD	PR	3, 42	NK	9.9, 7.66	AdV, HHV6	III (liver, skin, gut)	SD 6 m	7.5 m	died, relapse
2	Male	19.5	RMS IV, BM+	PR	FLU (150), THIO (10), MEL (140)	OKT3	MMFD	PR	68, 99,133	DLI	0.05, 0.075, 0.1	none	none	SD 9 m	10.2 m	died, relapse
3	Male	25.1	SS IV, pulm met.	CR3	FLU (150), THIO (10), MEL (140)	OKT3	MFD	CR3	142, 182	DLI	1.0, 10.0	none	I skin	CR3 9.8 y	9.6 y	CR3
4	Female	3.5	HB IV	PR	FLU (150), THIO (10), MEL (140)	OKT3	MMFD	PR	23, 56, 113	DLI	0.025, 0.075, 0.15	none	none	SD 6.9 m	9.0 m	died, relapse
5	Male	1.8	NB IV, MYC-N+relapse	CR2	FLU (150), THIO (10), MEL (140)	OKT3	MMFD	CR2	40126	NK	45.12, 41.4	none	I skin	CR2 4.4 m	4.7 m	died, relapse
6	Male	4.3	NB IV, BM+ MYC-N+ relapse	CR2	FLU (150), THIO (10), MEL (140)	OKT3	MMFD	CR2	35109	NK	7.8, 13.5	AdV	I-II° skin cGVH skin	CR2	9.3 y	CR2
7	Male	5.1	NB IV, 1p-del+ MYC-N-, relapse	PR	FLU (150), THIO (10), MEL (140)	OKT3	MMFD	PR	39, 96	NK	19.06, 6.0	none	I skin	SD 4 m	5.2 m	died, relapse
8	female	11.7	NB III, Met 4. relapse	PR	FLU (150), THIO (10), MEL (140)	OKT3	MMFD	CR5	50*, 70, 88, 116 *unstimulated	NK	8.73*, 20.6, 30.6, 8.4 *unstimulated	none	I skin	CR5 5.8 y	7.0 y	died, relapse
9	Male	12.4	RMS IV, bone+	CR1	FLU (120), THIO (10), TREOS (36), MEL (140), THIO (10)	OKT3, ATG	MMFD	PR	91, 119, 211	DLI	0.05, 0.1, 0.29	none	none	SD 3.9 m	10.5 m	died, relapse
10	Male	14	RMS IV, bone+	CR1	FLU (150), THIO (10), MEL (140)	OKT3	MMFD	CR1	29, 335	DLI	0.05, 0.1	none	none	CR1 2.4 m	8.5 m	died, relapse
11	Male	12.5	RMS IV, bm+, bone+	PR	FLU (150), THIO (10), MEL (140)	OKT3	MMFD	PR	119, 172	NK	13.7, 5.38	none	none	Rlps 0.5 m	0.5m	died, relapse
12	Male	12.5	RMS IV, bm+, bone+	Rlps	FLU (150), THIO (10), MEL (140)	OKT3	MMFD	Rlps	223,272, 322, 355, 383	CIK	1.0,13.4,19.3,14.6, 5.6	none	none	CR 11 m	14.8 m	died, relapse
13	Male	11.7	ES, met Mic2+, ckmnf+, t11,22 relapse	CR2	FLU (150), THIO (10), MEL (140)	OKT3	MMFD	Rlps	596	CIK	11.5	none	none	SD 1 m	1.5 m	died, relapse
14	Male	11.8	NPC III EBV+, 2. Relapse	Rlps	FLU (150), THIO (10), MEL (140), rituximab	ATG	MMFD	Rlps	35	CIK	8	CMV	I skin	CR	1.9 m	died, NRM
15	Female	2,3	NB IV NMYC neg. bone+, relapse	PR	CLOF (120), CYC (1200), ETO ((300), FLU (160), THIO (10), MEL (140)	ATG	MMFD	Rlps	204, 232	CIK	5 and 20	none	none	SD 3 m	4.6 m	died, relapse
16	Male	3.3	Relapse of ES; sec. AML	n/a	n/a	n/a	MUD for sec. AML	Rlps of ES	1123, 1153, 1186	CIK	5, 9.6, 9,6	none	none	CR 2 m	10.3 m	died, relapse
17	Male	11.4	RMS	CR1	CLOF (120), CYC (1200), ETO (300), FLU (160), THIO (10), MEL (140)	Campath	MMFD	CR1	58, 87	CIK	1, 4,95	AdV CMV	III gut	CR1	6.2 m	died, NRM
18	Female	12.1	RMS IV	VGPR	CLOF (120), CYC (1200), ETO (300), FLU (160), THIO (10), MEL (140)	Campath	MMFD	VGPR	43, 71	CIK	5, 5.9	CMV AdV	III gut	CR 3 m	8.5 m	died, relapse
